# Supplementary material for: Curcumin-like Compound Inhibits Proliferation of Adenocarcinoma Cells by Inducing Cell Cycle Arrest and Senescence
Source: Pharmaceuticals (Basel). 2025 Jun 18;18(6):914. doi: 10.3390/ph18060914 (PMC12196036; doi:10.3390/ph18060914)
Supplement: Supplementary file 1 [file pharmaceuticals-18-00914-s001.zip]

Archive with 1 entries (1 files):
- pharmaceuticals-3590466-Suplementary.pdf
